# Supplementary material for: PhysioFit: a software to quantify cell growth parameters and extracellular fluxes
Source: Bioinformatics. 2024 Jul 29;40(8):btae488. doi: 10.1093/bioinformatics/btae488 (PMC11303505; doi:10.1093/bioinformatics/btae488)
Supplement: btae488_Supplementary_Data [file btae488_supplementary_data.zip]

Archive with 8 entries (3 files):
- Supplementary_information/
- Supplementary_information/Supplementary_information.pdf
- Supplementary_information/validation_results/
- Supplementary_information/validation_results/Berges_2021/
- Supplementary_information/validation_results/Berges_2021/Berges_2021/
- Supplementary_information/validation_results/Berges_2021/Berges_2021/artI.txt
- Supplementary_information/validation_results/Berges_2021/Berges_2021/artI_res/
- Supplementary_information/validation_results/Berges_2021/Berges_2021/artI_res/8.pdf
